# Supplementary material for: NIOSH Dampness and Mold Assessment Tool (DMAT): Documentation and Data Analysis of Dampness and Mold-Related Damage in Buildings and Its Application
Source: Buildings (Basel). Author manuscript; Available in PMC 2023 Jul 1. (PMC10190119; doi:10.3390/buildings12081075)
Supplement: DMAT Data Entry Excel Sheet [file NIHMS1885563-supplement-DMAT_Data_Entry_Excel_Sheet.xlsx]

## Sheet: DMAT data
General Information			Room Information			Mold Odor		Component		Damage/Stain		Visible Mold		Wet/Damp		Component Note	Assessment Note	Total Score		Average
Observer	Assessment Date	Building ID	Floor	Room ID	Room Type	Score	Source	Room/Area Component	Yes (1)	Score	3ft (yes=1)	Score	3ft (yes=1)	Score	3ft (yes=1)	Optional	Optional	Component	Room	Damage/Stain	Visible Mold	Wet/Damp	Room
ABC	2022-01-03	Main	1	101	Classroom	2	AC	Ceiling	1	2								2	10	0.571429	0.285714	0.285714	3.14286
								Walls	1	1								1
								Floor	1	1	1			1				2
								Windows	1			1		1	1			2
								Furnishings	1									0
								HVAC systems	1									0
								Suplies & Materials	1			1						1
								Pipes
DEF	2022-02-03	Annex	2	213	Bathroom	0		Ceiling	1	2				2				4	16	1.33333	0.166667	1.16667	2.66667
								Walls	1	2	1			2	1			4
								Floor	1	1				1				2
								Windows
								Furnishings	1			1						1
								HVAC systems	1	3				2				5
								Suplies & Materials	1									0
								Pipes
								Ceiling											0	#DIV/0!	#DIV/0!	#DIV/0!	#DIV/0!
								Walls
								Floor
								Windows
								Furnishings
								HVAC systems
								Suplies & Materials
								Pipes
